# Supplementary material for: Search Strategy Analysis of 5xFAD Alzheimer Mice in the Morris Water Maze Reveals Sex- and Age-Specific Spatial Navigation Deficits
Source: Biomedicines. 2023 Feb 17;11(2):599. doi: 10.3390/biomedicines11020599 (PMC9953202; doi:10.3390/biomedicines11020599)
Supplement: Supplementary file 1 [file biomedicines-11-00599-s001.zip]

Archive with 1 entries (1 files):
- biomedicines-2142014-supplementary.pdf
